# Supplementary material for: A Low-Cost Electrochemical Cell Sensor Based on MWCNT-COOH/α-Fe2O3 for Toxicity Detection of Drinking Water Disinfection Byproducts
Source: Nanomaterials (Basel). 2025 Jan 20;15(2):146. doi: 10.3390/nano15020146 (PMC11767749; doi:10.3390/nano15020146)
Supplement: Supplementary file 1 [file nanomaterials-15-00146-s001.zip]

Archive with 1 entries (1 files):
- nanomaterials-3398351-supplementary.pdf
